# Supplementary material for: Description of a new species of Stictochironomus Kieffer, 1919 (Diptera, Chironomidae) from China based on DNA barcoding and adult morphology
Source: Zookeys. 2026 Apr 3;1276:49–60. doi: 10.3897/zookeys.1276.180937 (PMC13069392; doi:10.3897/zookeys.1276.180937)
Supplement: XML Treatment for Stictochironomus longtanensis [file zookeys.1276.180937-treatment1.xml]

<!DOCTYPE tp:taxon-treatment
  PUBLIC "-//TaxonX//DTD Taxonomic Treatment Publishing DTD v0 20100105//EN" "tax-treatment-NSO.dtd">
<tp:taxon-treatment xmlns:tp="http://www.plazi.org/taxpub"><tp:treatment-meta><kwd-group><label>Taxon classification</label><kwd>
              <named-content content-type="kingdom">Animalia</named-content>
            </kwd><kwd>
              <named-content content-type="order">Diptera</named-content>
            </kwd><kwd>
              <named-content content-type="family">Chironomidae</named-content>
            </kwd></kwd-group><mixed-citation publication-type="journal"><person-group><name><surname>Lei</surname><given-names>Qi</given-names></name><name><surname>Zhu</surname><given-names>Wan-Ru</given-names></name><name><surname>Yang</surname><given-names>Zhi-Hang</given-names></name><name><surname>Guo</surname><given-names>Xin-Yan</given-names></name><name><surname>Tian</surname><given-names>Hai-Jun</given-names></name><name><surname>Guo</surname><given-names>Xu-Sheng</given-names></name><name><surname>Zhang</surname><given-names>Rui-Lei</given-names></name><name><surname>Wang</surname><given-names>Jun-Ru</given-names></name></person-group><article-title>Description of a new species of <italic><tp:taxon-name><tp:taxon-name-part taxon-name-part-type="genus" reg="Stictochironomus">Stictochironomus</tp:taxon-name-part></tp:taxon-name></italic> Kieffer, 1919 (<tp:taxon-name><tp:taxon-name-part taxon-name-part-type="order" reg="Diptera">Diptera</tp:taxon-name-part></tp:taxon-name>, <tp:taxon-name><tp:taxon-name-part taxon-name-part-type="family" reg="Chironomidae">Chironomidae</tp:taxon-name-part></tp:taxon-name>) from China based on DNA barcoding and adult morphology</article-title><source>Zookeys</source><day>03</day><month>04</month><year>2026</year><volume>1276</volume><fpage>49</fpage><lpage>60</lpage><pub-id pub-id-type="doi">10.3897/zookeys.1276.180937</pub-id></mixed-citation></tp:treatment-meta><tp:nomenclature><tp:taxon-name><object-id xmlns:xlink="http://www.w3.org/1999/xlink" content-type="arpha" xlink:type="simple">95DC562F-3CEA-53D1-98EA-7BC992591C0B</object-id>
                		<tp:taxon-name-part taxon-name-part-type="genus" reg="Stictochironomus">Stictochironomus</tp:taxon-name-part> <tp:taxon-name-part taxon-name-part-type="species" reg="longtanensis">longtanensis</tp:taxon-name-part>
                	
                		<object-id xmlns:xlink="http://www.w3.org/1999/xlink" content-type="zoobank" xlink:type="simple">https://zoobank.org/3E482358-7144-4229-AD12-35FCFAC334BD</object-id>
                	</tp:taxon-name><tp:taxon-authority>Lei &amp; Zhang</tp:taxon-authority><tp:taxon-status xmlns:xlink="http://www.w3.org/1999/xlink" xlink:type="simple">sp. nov.</tp:taxon-status><xref ref-type="fig" rid="F1">Figs 1</xref><xref ref-type="fig" rid="F2">, 2</xref><xref ref-type="fig" rid="F3">, 3</xref></tp:nomenclature><tp:treatment-sec sec-type="Type material"><title>Type material.</title><p><bold><italic>Holotype</italic></bold>: • ♂ (<abbrev xmlns:xlink="http://www.w3.org/1999/xlink" xlink:title="Barcode of Life Data System" xlink:type="simple">BOLD</abbrev> ID: <ext-link xmlns:xlink="http://www.w3.org/1999/xlink" xlink:href="http://www.boldsystems.org/index.php/Public_RecordView?processid=HHC011-25" ext-link-type="uri" xlink:type="simple">HHC011-25</ext-link>; Field ID: <tp:taxon-name><tp:taxon-name-part taxon-name-part-type="family" reg="Chironomidae">Chironomidae</tp:taxon-name-part></tp:taxon-name><italic><tp:taxon-name><tp:taxon-name-part taxon-name-part-type="genus" reg="Stictochironomus">Stictochironomus</tp:taxon-name-part></tp:taxon-name></italic> S1), permanently deposited in <abbrev xmlns:xlink="http://www.w3.org/1999/xlink" content-type="institution" xlink:title="Aquatic Organism Specimen Laboratory, College of Fisheries, Xinyang Agriculture and Forestry University, Xinyang, China" xlink:type="simple">XYFU</abbrev> (catalogue number: <abbrev xmlns:xlink="http://www.w3.org/1999/xlink" content-type="institution" xlink:title="Aquatic Organism Specimen Laboratory, College of Fisheries, Xinyang Agriculture and Forestry University, Xinyang, China" xlink:type="simple">XYFU</abbrev>-HHC011); China, Henan Province, Xinyang City, Shihe District, Longtan Village, <named-content xmlns:xlink="http://www.w3.org/1999/xlink" content-type="dwc:verbatimCoordinates" xlink:type="simple">31.9343°N, 113.9264°E</named-content>, 4.IV.2025, leg. Q. Lei, sweep net. <bold><italic>Paratypes</italic></bold>: • 2 ♂♂ (<abbrev xmlns:xlink="http://www.w3.org/1999/xlink" xlink:title="Barcode of Life Data System" xlink:type="simple">BOLD</abbrev> IDs: <ext-link xmlns:xlink="http://www.w3.org/1999/xlink" xlink:href="http://www.boldsystems.org/index.php/Public_RecordView?processid=HHC012-25" ext-link-type="uri" xlink:type="simple">HHC012-25</ext-link>, <ext-link xmlns:xlink="http://www.w3.org/1999/xlink" xlink:href="http://www.boldsystems.org/index.php/Public_RecordView?processid=HHC016-25" ext-link-type="uri" xlink:type="simple">HHC016-25</ext-link>), • 2 ♀♀ (<abbrev xmlns:xlink="http://www.w3.org/1999/xlink" xlink:title="Barcode of Life Data System" xlink:type="simple">BOLD</abbrev> ID: <ext-link xmlns:xlink="http://www.w3.org/1999/xlink" xlink:href="http://www.boldsystems.org/index.php/Public_RecordView?processid=HHC013-25" ext-link-type="uri" xlink:type="simple">HHC013-25</ext-link>, <ext-link xmlns:xlink="http://www.w3.org/1999/xlink" xlink:href="http://www.boldsystems.org/index.php/Public_RecordView?processid=HHC014-25" ext-link-type="uri" xlink:type="simple">HHC014-25</ext-link>), same data as holotype, same depository (catalogue numbers: <abbrev xmlns:xlink="http://www.w3.org/1999/xlink" content-type="institution" xlink:title="Aquatic Organism Specimen Laboratory, College of Fisheries, Xinyang Agriculture and Forestry University, Xinyang, China" xlink:type="simple">XYFU</abbrev>-HHC012, <abbrev xmlns:xlink="http://www.w3.org/1999/xlink" content-type="institution" xlink:title="Aquatic Organism Specimen Laboratory, College of Fisheries, Xinyang Agriculture and Forestry University, Xinyang, China" xlink:type="simple">XYFU</abbrev>-HHC013, <abbrev xmlns:xlink="http://www.w3.org/1999/xlink" content-type="institution" xlink:title="Aquatic Organism Specimen Laboratory, College of Fisheries, Xinyang Agriculture and Forestry University, Xinyang, China" xlink:type="simple">XYFU</abbrev>-HHC014, <abbrev xmlns:xlink="http://www.w3.org/1999/xlink" content-type="institution" xlink:title="Aquatic Organism Specimen Laboratory, College of Fisheries, Xinyang Agriculture and Forestry University, Xinyang, China" xlink:type="simple">XYFU</abbrev>-HHC016)</p></tp:treatment-sec><tp:treatment-sec sec-type="GenBank accession numbers"><title>GenBank accession numbers.</title><p><ext-link xmlns:xlink="http://www.w3.org/1999/xlink" xlink:href="PV929838" ext-link-type="gen" xlink:type="simple">PV929838</ext-link>–<ext-link xmlns:xlink="http://www.w3.org/1999/xlink" xlink:href="PV929841" ext-link-type="gen" xlink:type="simple">PV929841</ext-link>.</p></tp:treatment-sec><tp:treatment-sec sec-type="Etymology"><title>Etymology.</title><p>The specific epithet is derived from the name of type locality, Longtan village.</p></tp:treatment-sec><tp:treatment-sec sec-type="Diagnostic characteristics"><title>Diagnostic characteristics.</title><p>Adult males of this new species can be distinguished from other known <italic><tp:taxon-name><tp:taxon-name-part taxon-name-part-type="genus" reg="Stictochironomus">Stictochironomus</tp:taxon-name-part></tp:taxon-name></italic> by the following combination of morphological characters: hypopygium ratio large (1.98–2.11; mean: 2.06) and hypopygium value large (3.77–4.01; mean: 3.91); abdomen and hypopygium brown; white ring present on each side of femur; wing with a dark spot near cross vein r-m; superior volsella with six basal setae. Adult females can be distinguished from other known <italic><tp:taxon-name><tp:taxon-name-part taxon-name-part-type="genus" reg="Stictochironomus">Stictochironomus</tp:taxon-name-part></tp:taxon-name></italic> species by the following combination of characters: antennal ratio small (<abbrev xmlns:xlink="http://www.w3.org/1999/xlink" xlink:title="antennal ratio" xlink:type="simple">AR</abbrev> 0.37–0.39); wing with a dark spot near cross vein r-m; genitalia with two ovoid, transparent seminal capsules; and cercus large, elliptical, and densely setose.</p></tp:treatment-sec><tp:treatment-sec sec-type="Description"><title>Description.</title><p><bold>Adult male</bold> (<italic>n</italic> = 3) (Table <xref ref-type="table" rid="T2">2</xref>). Total length 6.77–7.46 mm, mean: 7.20 mm. Wing length 3.55–3.87 mm, mean: 3.77 mm. Total length/wing length 1.90–1.91 mm, mean: 1.91 mm. Wing length/length of profemur 2.22–2.45, mean: 2.36.</p><table-wrap id="T2" position="float" orientation="portrait"><label>Table 2.</label><caption><p>Leg length (µm) and proportions (<italic>n</italic> = 3) of adult males of <italic><tp:taxon-name><tp:taxon-name-part taxon-name-part-type="genus" reg="Stictochironomus">Stictochironomus</tp:taxon-name-part> <tp:taxon-name-part taxon-name-part-type="species" reg="longtanensis">longtanensis</tp:taxon-name-part></tp:taxon-name></italic> sp. nov.</p></caption><table><tbody><tr><th rowspan="1" colspan="1">Leg</th><th rowspan="1" colspan="1">fe</th><th rowspan="1" colspan="1">ti</th><th rowspan="1" colspan="1">ta1</th><th rowspan="1" colspan="1">ta2</th><th rowspan="1" colspan="1">ta3</th><th rowspan="1" colspan="1">ta4</th><th rowspan="1" colspan="1">ta5</th><th rowspan="1" colspan="1">LR</th></tr><tr><td rowspan="1" colspan="1">P1</td><td rowspan="1" colspan="1">1577–1627, mean: 1600</td><td rowspan="1" colspan="1">1394–1558, mean:1475</td><td rowspan="1" colspan="1">1662–1775, mean: 1718</td><td rowspan="1" colspan="1">926–1016, mean: 971</td><td rowspan="1" colspan="1">700–795, mean: 748</td><td rowspan="1" colspan="1">599–667, mean: 633</td><td rowspan="1" colspan="1">339–354, mean: 346</td><td rowspan="1" colspan="1">1.13–1.14, mean: 1.13</td></tr><tr><td rowspan="1" colspan="1">P2</td><td rowspan="1" colspan="1">1491–1756, mean: 1618</td><td rowspan="1" colspan="1">1420–1566, mean: 1513</td><td rowspan="1" colspan="1">813–891, mean: 860</td><td rowspan="1" colspan="1">480–517, mean: 503</td><td rowspan="1" colspan="1">342–394, mean: 372</td><td rowspan="1" colspan="1">217–267, mean: 249</td><td rowspan="1" colspan="1">129–177, mean: 159</td><td rowspan="1" colspan="1">0.56–0.57, mean: 0.57</td></tr><tr><td rowspan="1" colspan="1">P3</td><td rowspan="1" colspan="1">1865–2190, mean: 1990</td><td rowspan="1" colspan="1">1630–1793, mean: 1717</td><td rowspan="1" colspan="1">1167–1250, mean: 1195</td><td rowspan="1" colspan="1">674–764, mean: 724</td><td rowspan="1" colspan="1">489–592, mean: 543</td><td rowspan="1" colspan="1">300–348, mean: 324</td><td rowspan="1" colspan="1">174–227, mean: 205</td><td rowspan="1" colspan="1">0.68–0.70, mean: 0.70</td></tr></tbody></table></table-wrap><p><bold><italic>Colouration</italic></bold>. Head yellow and thorax brown. Legs distinctly annulated, with one white ring on femur and two white rings on tibia. On fore and mid legs (P1, P2), tarsomere I pale yellow at base and brown at apex, and tarsomeres II–V uniformly brown.</p><p><bold><italic>Head</italic></bold>. <abbrev xmlns:xlink="http://www.w3.org/1999/xlink" xlink:title="antennal ratio" xlink:type="simple">AR</abbrev> 2.56–2.60, mean: 2.58. Temporal setae 15–19, mean: 18, including 4–5 (mean: 5) inner verticals; 5–8 (mean: 7) outer verticals; 6 postorbitals. Clypeus with 21–26 (mean: 24) setae. Tentorium 219–226 μm (mean: 223 μm) long, 69–94 μm (mean: 82 μm) wide. Palpomere lengths (in μm): 52–58 (mean: 55); 97–105 (mean: 101); 183–195 (mean: 189); 223–233 (mean: 228); 261–322 (mean: 292).</p><p><bold><italic>Thorax</italic></bold>. Acrostichals 14–18 (mean: 16); dorsocentrals 12–14 (mean: 13); scutellars 27–28 (mean: 28); and prealars 7–9 (mean: 8).</p><p><bold><italic>Wing</italic></bold> (Fig. <xref ref-type="fig" rid="F1">1A</xref>). VR 0.93–0.97 (mean: 0.95). R with 24–27 (mean: 26); R<sub>1</sub> with 17–19 (mean: 18); R<sub>4+5</sub> with 22–24 (mean: 23) setae. Squama with 13–14 (mean: 14) setae.</p><fig id="F1" position="float" orientation="portrait"><object-id xmlns:xlink="http://www.w3.org/1999/xlink" content-type="doi" xlink:type="simple">10.3897/zookeys.1276.180937.figure1</object-id><object-id xmlns:xlink="http://www.w3.org/1999/xlink" content-type="arpha" xlink:type="simple">7D1D5A1B-E69D-57AE-A044-F3E34296EA32</object-id><label>Figure 1.</label><caption><p>Adult male of <italic><tp:taxon-name><tp:taxon-name-part taxon-name-part-type="genus" reg="Stictochironomus">Stictochironomus</tp:taxon-name-part> <tp:taxon-name-part taxon-name-part-type="species" reg="longtanensis">longtanensis</tp:taxon-name-part></tp:taxon-name></italic> sp. nov. <bold>A</bold>. Wing; <bold>B, C</bold>. Hypopygium.</p></caption><graphic xmlns:xlink="http://www.w3.org/1999/xlink" xlink:href="zookeys-1276-049_article-180937__-g001.jpg" id="oo_1579201.jpg" position="float" orientation="portrait" xlink:type="simple"><uri content-type="original_file" xlink:type="simple">https://binary.pensoft.net/fig/1579201</uri></graphic></fig><p><bold><italic>Legs</italic></bold> (Fig. <xref ref-type="fig" rid="F2">2A</xref>). Tibial spur of mid leg 30–37 μm (mean: 34 μm) long; two tibial combs of mid leg 37–46 μm (41 μm) and 35–63 (46 μm) long, respectively. Tibial spur of hind leg 36–43 (mean: 40 μm) long; two tibial combs of hind leg 34–52 μm (mean: 40 μm) and 35–62 μm (mean: 49 μm) long, respectively. Tibial widths: fore leg, 68–76 μm (mean: 71 μm); mid leg, 82–94 μm (mean: 88 μm); hind leg, 86–105 μm (mean: 93 μm).</p><fig id="F2" position="float" orientation="portrait"><object-id xmlns:xlink="http://www.w3.org/1999/xlink" content-type="doi" xlink:type="simple">10.3897/zookeys.1276.180937.figure2</object-id><object-id xmlns:xlink="http://www.w3.org/1999/xlink" content-type="arpha" xlink:type="simple">37A5B888-E263-574F-BF1A-570E64C3AC8C</object-id><label>Figure 2.</label><caption><p>Legs of <italic><tp:taxon-name><tp:taxon-name-part taxon-name-part-type="genus" reg="Stictochironomus">Stictochironomus</tp:taxon-name-part> <tp:taxon-name-part taxon-name-part-type="species" reg="longtanensis">longtanensis</tp:taxon-name-part></tp:taxon-name></italic> sp. nov. <bold>A</bold>. Adult male; <bold>B</bold>. Adult female.</p></caption><graphic xmlns:xlink="http://www.w3.org/1999/xlink" xlink:href="zookeys-1276-049_article-180937__-g002.jpg" id="oo_1579202.jpg" position="float" orientation="portrait" xlink:type="simple"><uri content-type="original_file" xlink:type="simple">https://binary.pensoft.net/fig/1579202</uri></graphic></fig><p><bold><italic>Hypopygium</italic> (Fig. <xref ref-type="fig" rid="F1">1B, C</xref>)</bold>. Tergite IX with 7–9 (mean: 8) setae. Laterosternite IX with 8–11 (9) setae. Anal point slender, 108–135 μm (mean: 119 μm) long, with parallel lateral margins at the distal end and 8–13 (10) basal setae. Phallapodeme 91–94 (mean: 92 μm) long. Transverse stermapodeme 63–71 (mean: 66 μm) long. Superior volsella 106–114 μm (111 μm) long, with 6 basal setae and a long seta on distal 1/3. Inferior volsella 187–192 μm (mean: 189 μm) long with 11–15 (13) setae on distal end. Gonocoxite 335–418 μm (mean: 380 μm) long and 90–143 μm (112 μm) wide. Gonostylus stout, 169–198 μm (mean: 184 μm) long and 44–84 μm (62 μm) wide. HR 1.98–2.11 (mean: 2.06). HV 3.77–4.01 (mean: 3.91).</p><p><bold>Female</bold> (<italic>n</italic> = 2) (Table <xref ref-type="table" rid="T3">3</xref>). Total length 6.57–7.03 mm. Wing length 3.52–3.79 mm. Total length/wing length 1.85–1.87. Wing length/length of profemur 2.31–2.53.</p><table-wrap id="T3" position="float" orientation="portrait"><label>Table 3.</label><caption><p>Length (µm) and proportions of (n = 2) of female adults of <italic><tp:taxon-name><tp:taxon-name-part taxon-name-part-type="genus" reg="Stictochironomus">Stictochironomus</tp:taxon-name-part> <tp:taxon-name-part taxon-name-part-type="species" reg="longtanensis">longtanensis</tp:taxon-name-part></tp:taxon-name></italic> sp. nov.</p></caption><table><tbody><tr><th rowspan="1" colspan="1">Leg</th><th rowspan="1" colspan="1">fe</th><th rowspan="1" colspan="1">ti</th><th rowspan="1" colspan="1">ta1</th><th rowspan="1" colspan="1">ta2</th><th rowspan="1" colspan="1">ta3</th><th rowspan="1" colspan="1">ta4</th><th rowspan="1" colspan="1">ta5</th><th rowspan="1" colspan="1">LR</th></tr><tr><td rowspan="1" colspan="1">P1</td><td rowspan="1" colspan="1">1490–1500</td><td rowspan="1" colspan="1">1293–1406</td><td rowspan="1" colspan="1">1584–1592</td><td rowspan="1" colspan="1">829–910</td><td rowspan="1" colspan="1">642–703</td><td rowspan="1" colspan="1">567–596</td><td rowspan="1" colspan="1">272–301</td><td rowspan="1" colspan="1">1.13–1.23</td></tr><tr><td rowspan="1" colspan="1">P2</td><td rowspan="1" colspan="1">1534–1647</td><td rowspan="1" colspan="1">1372–1467</td><td rowspan="1" colspan="1">753–776</td><td rowspan="1" colspan="1">427–448</td><td rowspan="1" colspan="1">326–354</td><td rowspan="1" colspan="1">217–229</td><td rowspan="1" colspan="1">144–159</td><td rowspan="1" colspan="1">0.53–0.55</td></tr><tr><td rowspan="1" colspan="1">P3</td><td rowspan="1" colspan="1">1897–1930</td><td rowspan="1" colspan="1">1626–1644</td><td rowspan="1" colspan="1">1110–1186</td><td rowspan="1" colspan="1">644–649</td><td rowspan="1" colspan="1">516–518</td><td rowspan="1" colspan="1">311–323</td><td rowspan="1" colspan="1">183–184</td><td rowspan="1" colspan="1">0.68–0.72</td></tr></tbody></table></table-wrap><p><bold><italic>Colouration</italic></bold>. Head yellow; thorax brown; abdomen and hypopygium yellowish brown. Femur with one white ring; tibia with two white rings. Tarsomere I basally pale yellow, apically brown; tarsomeres II–V uniformly brown.</p><p><bold><italic>Head</italic></bold>. <abbrev xmlns:xlink="http://www.w3.org/1999/xlink" xlink:title="antennal ratio" xlink:type="simple">AR</abbrev> 0.37–0.39. Temporal setae 16–20 including 4–6 inner verticals; 7–8 outer verticals; 5–6 postorbitals. Clypeus with 24–28 setae. Tentorium 206–207 μm long, 74–97 μm wide. Palpomere lengths (μm): 60-68; 97–107; 165–178; 222–227; 319–334.</p><p><bold><italic>Wing</italic></bold> (Fig. <xref ref-type="fig" rid="F3">3A</xref>). VR 0.90–0.96. R with 30–37, R<sub>1</sub> with 24–34, R<sub>4+5</sub> with 51–56 setae. Squama with 15–21 setae.</p><fig id="F3" position="float" orientation="portrait"><object-id xmlns:xlink="http://www.w3.org/1999/xlink" content-type="doi" xlink:type="simple">10.3897/zookeys.1276.180937.figure3</object-id><object-id xmlns:xlink="http://www.w3.org/1999/xlink" content-type="arpha" xlink:type="simple">C6003B8B-465B-5D68-A67F-2C3FD58920CA</object-id><label>Figure 3.</label><caption><p>Adult female of <italic><tp:taxon-name><tp:taxon-name-part taxon-name-part-type="genus" reg="Stictochironomus">Stictochironomus</tp:taxon-name-part> <tp:taxon-name-part taxon-name-part-type="species" reg="longtanensis">longtanensis</tp:taxon-name-part></tp:taxon-name></italic> sp. nov. <bold>A</bold>. Wing; <bold>B</bold>. Thorax; <bold>C</bold>. Hypopygium.</p></caption><graphic xmlns:xlink="http://www.w3.org/1999/xlink" xlink:href="zookeys-1276-049_article-180937__-g003.jpg" id="oo_1579203.jpg" position="float" orientation="portrait" xlink:type="simple"><uri content-type="original_file" xlink:type="simple">https://binary.pensoft.net/fig/1579203</uri></graphic></fig><p><bold><italic>Thorax</italic></bold> (Fig. <xref ref-type="fig" rid="F3">3B</xref>). Acrostichals 18–21, dorsocentrals 19, Scutellars 26–32, and prealars 6–8.</p><p><bold><italic>Legs</italic></bold> (Fig. <xref ref-type="fig" rid="F2">2B</xref>). Tibial spur of mid leg 36–41 μm long; two tibial combs 22–27 μm and 27–28 μm long, respectively. Tibial spur of hind leg 37–39 μm long; tibial combs of hind leg 29–31 μm and 34–39 μm long, respectively. Tibial widths: fore leg, 87–94 μm, mid leg, 102–116 μm, and the hind leg, 120–123 μm.</p><p><bold><italic>Genitalia</italic></bold> (Fig. <xref ref-type="fig" rid="F3">3C</xref>). Endophallus 228–237 μm long; basal inner process of ninth sternite 107–112 μm long. Notum 178–183 μm long. Cercus large, elliptical, densely setose, 229–243 μm long, 145–164 μm wide. Two seminal capsule vesicles, ovoid, and transparent.</p></tp:treatment-sec><tp:treatment-sec sec-type="Remarks"><title>Remarks.</title><p>The new species resembles <italic><tp:taxon-name><tp:taxon-name-part taxon-name-part-type="genus" reg="Stictochironomus">S.</tp:taxon-name-part> <tp:taxon-name-part taxon-name-part-type="species" reg="sticticus">sticticus</tp:taxon-name-part></tp:taxon-name></italic> and <italic><tp:taxon-name><tp:taxon-name-part taxon-name-part-type="genus" reg="Stictochironomus">S.</tp:taxon-name-part> <tp:taxon-name-part taxon-name-part-type="species" reg="akizukii">akizukii</tp:taxon-name-part></tp:taxon-name></italic> from China by sharing several characteristics, including the presence of rings on both the femur and tibia, a slender, elongated anal point with parallel lateral margins, and a hook-shaped superior volsella bearing a long seta at its proximal end. <italic><tp:taxon-name><tp:taxon-name-part taxon-name-part-type="genus" reg="Stictochironomus">Stictochironomus</tp:taxon-name-part> <tp:taxon-name-part taxon-name-part-type="species" reg="sticticus">sticticus</tp:taxon-name-part></tp:taxon-name></italic> may lack wing spots in some populations, although the specimens examined by <xref ref-type="bibr" rid="B11">Qi et al. (2008)</xref> possess a distinct dark spot near cross vein r-m. The inferior volsella is finger-like. Distinguishing features include that larger body size (6.77–7.46 mm in males and 6.57–7.03 mm in females) and a larger <abbrev xmlns:xlink="http://www.w3.org/1999/xlink" xlink:title="antennal ratio" xlink:type="simple">AR</abbrev> (2.56–2.60 in males and 0.37–0.39 in females). Notably, the hypopygium ratio (1.98–2.11, 2.06) and hypopygium value (3.77–4.01, 3.91) in male adults are greater. The female genitalia are characterized by having two ovoid, transparent seminal capsules and a large, elliptical, densely setose cercus measuring 229–243 μm long and 145–164 μm wide.</p></tp:treatment-sec><tp:treatment-sec sec-type="Distribution"><title>Distribution.</title><p>Currently, the new species is known from Henan and Zhejiang, China.</p></tp:treatment-sec><tp:treatment-sec sec-type="Analysis of DNA barcodes"><title>Analysis of DNA barcodes.</title><p>DNA barcoding successfully linked the morphologically distinct adult males and females of <italic><tp:taxon-name><tp:taxon-name-part taxon-name-part-type="genus" reg="Stictochironomus">Stictochironomus</tp:taxon-name-part> <tp:taxon-name-part taxon-name-part-type="species" reg="longtanensis">longtanensis</tp:taxon-name-part></tp:taxon-name></italic> sp. nov. (Fig. <xref ref-type="fig" rid="F4">4</xref>). Pairwise genetic distance analyses (Table <xref ref-type="table" rid="T4">4</xref>) revealed low intraspecific divergence, with a 0.00% genetic distance observed among three specimens (<ext-link xmlns:xlink="http://www.w3.org/1999/xlink" xlink:href="PV929840" ext-link-type="gen" xlink:type="simple">PV929840</ext-link>, <ext-link xmlns:xlink="http://www.w3.org/1999/xlink" xlink:href="PV929841" ext-link-type="gen" xlink:type="simple">PV929841</ext-link>, and <ext-link xmlns:xlink="http://www.w3.org/1999/xlink" xlink:href="PV929838" ext-link-type="gen" xlink:type="simple">PV929838</ext-link>) and only a 1.39% difference in the fourth specimen (<ext-link xmlns:xlink="http://www.w3.org/1999/xlink" xlink:href="PV929839" ext-link-type="gen" xlink:type="simple">PV929839</ext-link>). The average intraspecific genetic distance for <italic><tp:taxon-name><tp:taxon-name-part taxon-name-part-type="genus" reg="Stictochironomus">S.</tp:taxon-name-part> <tp:taxon-name-part taxon-name-part-type="species" reg="longtanensis">longtanensis</tp:taxon-name-part></tp:taxon-name></italic> in this study was 0.69%, which falls within the typical range reported for conspecific individuals in the <tp:taxon-name><tp:taxon-name-part taxon-name-part-type="family" reg="Chironomidae">Chironomidae</tp:taxon-name-part></tp:taxon-name> family.</p><fig id="F4" position="float" orientation="portrait"><object-id xmlns:xlink="http://www.w3.org/1999/xlink" content-type="doi" xlink:type="simple">10.3897/zookeys.1276.180937.figure4</object-id><object-id xmlns:xlink="http://www.w3.org/1999/xlink" content-type="arpha" xlink:type="simple">3B20E5A2-B827-5721-9AF0-0DCF5B0CE799</object-id><label>Figure 4.</label><caption><p>Neighbour-joining tree for species of <italic><tp:taxon-name><tp:taxon-name-part taxon-name-part-type="genus" reg="Stictochironomus">Stictochironomus</tp:taxon-name-part></tp:taxon-name></italic> studied. Branch numbers indicate confidence levels derived from 1,000 bootstrap replicates, and the scale bar represents <abbrev xmlns:xlink="http://www.w3.org/1999/xlink" xlink:title="Kimura 2-parameter" xlink:type="simple">K2P</abbrev> genetic distance.</p></caption><graphic xmlns:xlink="http://www.w3.org/1999/xlink" xlink:href="zookeys-1276-049_article-180937__-g004.jpg" id="oo_1579204.jpg" position="float" orientation="portrait" xlink:type="simple"><uri content-type="original_file" xlink:type="simple">https://binary.pensoft.net/fig/1579204</uri></graphic></fig><table-wrap id="T4" position="float" orientation="portrait"><label>Table 4.</label><caption><p>Pairwise genetic distances (%) among specimens of <italic><tp:taxon-name><tp:taxon-name-part taxon-name-part-type="genus" reg="Stictochironomus">Stictochironomus</tp:taxon-name-part> <tp:taxon-name-part taxon-name-part-type="species" reg="longtanensis">longtanensis</tp:taxon-name-part></tp:taxon-name></italic> sp. nov.</p></caption><table><tbody><tr><th rowspan="1" colspan="1">Accession numbers</th><th rowspan="1" colspan="1">
                    <ext-link xmlns:xlink="http://www.w3.org/1999/xlink" xlink:href="PV929838" ext-link-type="gen" xlink:type="simple">PV929838</ext-link>
                  </th><th rowspan="1" colspan="1">
                    <ext-link xmlns:xlink="http://www.w3.org/1999/xlink" xlink:href="PV929839" ext-link-type="gen" xlink:type="simple">PV929839</ext-link>
                  </th><th rowspan="1" colspan="1">
                    <ext-link xmlns:xlink="http://www.w3.org/1999/xlink" xlink:href="PV929840" ext-link-type="gen" xlink:type="simple">PV929840</ext-link>
                  </th><th rowspan="1" colspan="1">
                    <ext-link xmlns:xlink="http://www.w3.org/1999/xlink" xlink:href="PV929841" ext-link-type="gen" xlink:type="simple">PV929841</ext-link>
                  </th></tr><tr><td rowspan="1" colspan="1">
                    <ext-link xmlns:xlink="http://www.w3.org/1999/xlink" xlink:href="PV929838" ext-link-type="gen" xlink:type="simple">PV929838</ext-link>
                  </td><td rowspan="1" colspan="1">0.00</td><td rowspan="1" colspan="1"/><td rowspan="1" colspan="1"/><td rowspan="1" colspan="1"/></tr><tr><td rowspan="1" colspan="1">
                    <ext-link xmlns:xlink="http://www.w3.org/1999/xlink" xlink:href="PV929839" ext-link-type="gen" xlink:type="simple">PV929839</ext-link>
                  </td><td rowspan="1" colspan="1">1.39</td><td rowspan="1" colspan="1">0.00</td><td rowspan="1" colspan="1"/><td rowspan="1" colspan="1"/></tr><tr><td rowspan="1" colspan="1">
                    <ext-link xmlns:xlink="http://www.w3.org/1999/xlink" xlink:href="PV929840" ext-link-type="gen" xlink:type="simple">PV929840</ext-link>
                  </td><td rowspan="1" colspan="1">0.00</td><td rowspan="1" colspan="1">1.39</td><td rowspan="1" colspan="1">0.00</td><td rowspan="1" colspan="1"/></tr><tr><td rowspan="1" colspan="1">
                    <ext-link xmlns:xlink="http://www.w3.org/1999/xlink" xlink:href="PV929841" ext-link-type="gen" xlink:type="simple">PV929841</ext-link>
                  </td><td rowspan="1" colspan="1">0.00</td><td rowspan="1" colspan="1">1.39</td><td rowspan="1" colspan="1">0.00</td><td rowspan="1" colspan="1">0.00</td></tr></tbody></table></table-wrap><p>The neighbour-joining (<abbrev xmlns:xlink="http://www.w3.org/1999/xlink" xlink:title="neighbour-joining" xlink:type="simple">NJ</abbrev>) tree placed <italic><tp:taxon-name><tp:taxon-name-part taxon-name-part-type="genus" reg="Stictochironomus">S.</tp:taxon-name-part> <tp:taxon-name-part taxon-name-part-type="species" reg="longtanensis">longtanensis</tp:taxon-name-part></tp:taxon-name></italic> in a clade with <italic><tp:taxon-name><tp:taxon-name-part taxon-name-part-type="genus" reg="Stictochironomus">S.</tp:taxon-name-part> <tp:taxon-name-part taxon-name-part-type="species" reg="sticticus">sticticus</tp:taxon-name-part></tp:taxon-name></italic> from Japan and <italic><tp:taxon-name><tp:taxon-name-part taxon-name-part-type="genus" reg="Stictochironomus">S.</tp:taxon-name-part> <tp:taxon-name-part taxon-name-part-type="species" reg="sinsauensis">sinsauensis</tp:taxon-name-part></tp:taxon-name></italic> from South Korea (Fig. <xref ref-type="fig" rid="F4">4</xref>). The average interspecific genetic distances between <italic><tp:taxon-name><tp:taxon-name-part taxon-name-part-type="genus" reg="Stictochironomus">S.</tp:taxon-name-part> <tp:taxon-name-part taxon-name-part-type="species" reg="longtanensis">longtanensis</tp:taxon-name-part></tp:taxon-name></italic> and these congeners were 12.4% and 11.9%, respectively. Notably, these values substantially exceed the maximum intraspecific divergence threshold (4.5–7.7%) established for the genus <italic><tp:taxon-name><tp:taxon-name-part taxon-name-part-type="genus" reg="Stictochironomus">Stictochironomus</tp:taxon-name-part></tp:taxon-name></italic> (<xref ref-type="bibr" rid="B17">Song et al. 2024</xref>), indicating the presence of a clear barcode gap. The minimum genetic distance from <italic><tp:taxon-name><tp:taxon-name-part taxon-name-part-type="genus" reg="Stictochironomus">S.</tp:taxon-name-part> <tp:taxon-name-part taxon-name-part-type="species" reg="longtanensis">longtanensis</tp:taxon-name-part></tp:taxon-name></italic> to any recognized congener (11.40%) further supports its taxonomic distinctness (Suppl. material <xref ref-type="supplementary-material" rid="S1">1</xref>). Collectively, phylogenetic and genetic evidence strongly support the recognition of <italic><tp:taxon-name><tp:taxon-name-part taxon-name-part-type="genus" reg="Stictochironomus">S.</tp:taxon-name-part> <tp:taxon-name-part taxon-name-part-type="species" reg="longtanensis">longtanensis</tp:taxon-name-part></tp:taxon-name></italic> as a new species.</p><sec sec-type="An updated key to the known males of Stictochironomus from China" id="sec7"><title>An updated key to the known males of <italic><tp:taxon-name><tp:taxon-name-part taxon-name-part-type="genus" reg="Stictochironomus">Stictochironomus</tp:taxon-name-part></tp:taxon-name></italic> from China</title><p>This key is primarily based on <xref ref-type="bibr" rid="B17">Song et al. (2024)</xref>.</p><table-wrap content-type="key" position="anchor" orientation="portrait"><table><tbody><tr><td rowspan="1" colspan="1">1</td><td rowspan="1" colspan="1">Wing with a single dark spot around the cross vein r-m</td><td rowspan="1" colspan="1">
                      <bold>2</bold>
                    </td></tr><tr><td rowspan="1" colspan="1">–</td><td rowspan="1" colspan="1">Wing with multiple dark spots</td><td rowspan="1" colspan="1">
                      <bold>4</bold>
                    </td></tr><tr><td rowspan="1" colspan="1">2</td><td rowspan="1" colspan="1">Superior volsella with four basal setae; thorax yellow, with scutum, postnotum and scutellum brown (<xref ref-type="bibr" rid="B13">Sasa 1984</xref>)</td><td rowspan="1" colspan="1">
                      <bold><italic><tp:taxon-name><tp:taxon-name-part taxon-name-part-type="genus" reg="Stictochironomus">S.</tp:taxon-name-part> <tp:taxon-name-part taxon-name-part-type="species" reg="akizukii">akizukii</tp:taxon-name-part></tp:taxon-name></italic> (Tokunaga, 1940)</bold>
                    </td></tr><tr><td rowspan="1" colspan="1">–</td><td rowspan="1" colspan="1">Superior volsella with more than four basal setae; thorax and abdomen brown or yellowish brown</td><td rowspan="1" colspan="1">
                      <bold>3</bold>
                    </td></tr><tr><td rowspan="1" colspan="1">3</td><td rowspan="1" colspan="1">Superior volsella with six basal setae; gonostylus stout; <abbrev xmlns:xlink="http://www.w3.org/1999/xlink" xlink:title="antennal ratio" xlink:type="simple">AR</abbrev> ≥ 2.56; HV ≥ 3.77; legs distinctly annulated, each femur with a white ring and each tibia with two white rings</td><td rowspan="1" colspan="1"><bold><italic><tp:taxon-name><tp:taxon-name-part taxon-name-part-type="genus" reg="Stictochironomus">S.</tp:taxon-name-part> <tp:taxon-name-part taxon-name-part-type="species" reg="longtanensis">longtanensis</tp:taxon-name-part></tp:taxon-name></italic> sp. nov</bold>.</td></tr><tr><td rowspan="1" colspan="1">–</td><td rowspan="1" colspan="1">Superior volsella with six or more basal setae; gonostylus slender and cylindraceous; <abbrev xmlns:xlink="http://www.w3.org/1999/xlink" xlink:title="antennal ratio" xlink:type="simple">AR</abbrev> &lt; 2.56; HV &lt; 3.77; fore femur with two brown rings; mid and hind femora each with a single apical pale-yellow ring, fore and mid tibiae with brown rings at both base and apex; hind tibia with two pale-yellow rings (<xref ref-type="bibr" rid="B11">Qi et al. 2008</xref>)</td><td rowspan="1" colspan="1">
                      <bold><italic><tp:taxon-name><tp:taxon-name-part taxon-name-part-type="genus" reg="Stictochironomus">S.</tp:taxon-name-part> <tp:taxon-name-part taxon-name-part-type="species" reg="sticticus">sticticus</tp:taxon-name-part></tp:taxon-name></italic> (Fabricius, 1781)</bold>
                    </td></tr><tr><td rowspan="1" colspan="1">4</td><td rowspan="1" colspan="1">Wing with smoky spots</td><td rowspan="1" colspan="1">
                      <bold>5</bold>
                    </td></tr><tr><td rowspan="1" colspan="1">–</td><td rowspan="1" colspan="1">Wing with four or more clearly separated spots</td><td rowspan="1" colspan="1">
                      <bold>6</bold>
                    </td></tr><tr><td rowspan="1" colspan="1">5</td><td rowspan="1" colspan="1">Inferior volsella with 14 setae; dorsocentrals 10–15; fore tibia predominantly black, with one subapical pale ring</td><td rowspan="1" colspan="1">
                      <bold><italic><tp:taxon-name><tp:taxon-name-part taxon-name-part-type="genus" reg="Stictochironomus">S.</tp:taxon-name-part> <tp:taxon-name-part taxon-name-part-type="species" reg="multannulatus">multannulatus</tp:taxon-name-part></tp:taxon-name></italic> (Tokunaga, 1938)</bold>
                    </td></tr><tr><td rowspan="1" colspan="1">–</td><td rowspan="1" colspan="1">Inferior volsella with 18–20 setae; dorsocentrals 17–20; fore tibia predominantly pale, with anterior two-fifths brownish</td><td rowspan="1" colspan="1">
                      <bold><italic><tp:taxon-name><tp:taxon-name-part taxon-name-part-type="genus" reg="Stictochironomus">S.</tp:taxon-name-part> <tp:taxon-name-part taxon-name-part-type="species" reg="trifuscipes">trifuscipes</tp:taxon-name-part></tp:taxon-name></italic> (Song &amp; Qi, 2024)</bold>
                    </td></tr><tr><td rowspan="1" colspan="1">6</td><td rowspan="1" colspan="1">Posterior area of wing without smoky spots</td><td rowspan="1" colspan="1">
                      <bold>7</bold>
                    </td></tr><tr><td rowspan="1" colspan="1">–</td><td rowspan="1" colspan="1">Posterior area of wing somewhat smoky, with five spots; dorsocentrals 18; tibiae with three dark and two pale rings (<xref ref-type="bibr" rid="B11">Qi et al. 2008</xref>)</td><td rowspan="1" colspan="1">
                      <bold><italic><tp:taxon-name><tp:taxon-name-part taxon-name-part-type="genus" reg="Stictochironomus">S.</tp:taxon-name-part> <tp:taxon-name-part taxon-name-part-type="species" reg="juncaii">juncaii</tp:taxon-name-part></tp:taxon-name></italic> (Qi, Shi &amp; Wang, 2008)</bold>
                    </td></tr><tr><td rowspan="1" colspan="1">7</td><td rowspan="1" colspan="1">Wing with six spots; dorsocentrals 7; inferior volsella with 12 setae; fore femur pale with three dark rings, tibia with four dark rings</td><td rowspan="1" colspan="1">
                      <bold><italic><tp:taxon-name><tp:taxon-name-part taxon-name-part-type="genus" reg="Stictochironomus">S.</tp:taxon-name-part> <tp:taxon-name-part taxon-name-part-type="species" reg="quadrimaculatus">quadrimaculatus</tp:taxon-name-part></tp:taxon-name></italic> (Song &amp; Qi, 2024)</bold>
                    </td></tr><tr><td rowspan="1" colspan="1">–</td><td rowspan="1" colspan="1">Wing with four spots; dorsocentrals 18–22; inferior volsella with 20–23 setae; fore femur largely brown, with a short preapical pale ring, tibia with three dark rings (<xref ref-type="bibr" rid="B14">Sasa and Suzuki 1998</xref>)</td><td rowspan="1" colspan="1">
                      <bold><italic><tp:taxon-name><tp:taxon-name-part taxon-name-part-type="genus" reg="Stictochironomus">S.</tp:taxon-name-part> <tp:taxon-name-part taxon-name-part-type="species" reg="pictulus">pictulus</tp:taxon-name-part></tp:taxon-name></italic> (Meigen, 1830)</bold>
                    </td></tr></tbody></table></table-wrap></sec></tp:treatment-sec><tp:treatment-sec><!--Section generated to contain objects referenced in tp:taxon-treatment.--><supplementary-material xmlns:xlink="http://www.w3.org/1999/xlink" id="S1" position="float" orientation="portrait" xlink:type="simple"><object-id content-type="doi" xlink:type="simple">10.3897/zookeys.1276.180937.suppl1</object-id><object-id content-type="arpha" xlink:type="simple">0277CFA5-EACB-5580-AB0F-80294E001A8B</object-id><label>Supplementary material 1</label><caption><p>Pairwise genetic distances</p></caption><statement content-type="dataType"><label>Data type</label><p>xlsx</p></statement><statement content-type="notes"><label>Explanation note</label><p><bold>appendix S1</bold>. The Pairwise genetic distances (%) among specimens of <italic><tp:taxon-name><tp:taxon-name-part taxon-name-part-type="genus" reg="Stictochironomus">Stictochironomus</tp:taxon-name-part></tp:taxon-name></italic> in this study.</p></statement><media xlink:href="zookeys-1276-049_article-180937__-s001.xlsx" mimetype="application" mime-subtype="vnd.openxmlformats-officedocument.spreadsheetml.sheet" position="float" orientation="portrait" id="oo_1579205.xlsx" xlink:type="simple"><uri content-type="original_file" xlink:type="simple">https://binary.pensoft.net/file/1579205</uri></media><permissions><license xlink:type="simple"><license-p>This dataset is made available under the Open Database License (<ext-link ext-link-type="uri" xlink:href="http://opendatacommons.org/licenses/odbl/1.0/" xlink:type="simple">http://opendatacommons.org/licenses/odbl/1.0/</ext-link>). The Open Database License (ODbL) is a license agreement intended to allow users to freely share, modify, and use this Dataset while maintaining this same freedom for others, provided that the original source and author(s) are credited.</license-p></license></permissions><attrib specific-use="authors"> Qi Lei, Wan-Ru Zhu, Zhi-Hang Yang, Xin-Yan Guo, Hai-Jun Tian, Xu-Sheng Guo, Rui-Lei Zhang, Jun-Ru Wang</attrib></supplementary-material></tp:treatment-sec><ref-list><ref id="B11"><mixed-citation xmlns:xlink="http://www.w3.org/1999/xlink" xlink:type="simple">Qi X, Shi SD, Wang XH (2008) A new species and two new record species of the genus <italic><tp:taxon-name><tp:taxon-name-part taxon-name-part-type="genus">Stictochironomus</tp:taxon-name-part></tp:taxon-name></italic> Kieffer (<tp:taxon-name><tp:taxon-name-part taxon-name-part-type="order">Diptera</tp:taxon-name-part></tp:taxon-name>: <tp:taxon-name><tp:taxon-name-part taxon-name-part-type="family">Chironomidae</tp:taxon-name-part></tp:taxon-name>) from China. Entomotaxonomia 30(4): 280–286.</mixed-citation></ref><ref id="B17"><mixed-citation xmlns:xlink="http://www.w3.org/1999/xlink" xlink:type="simple">Song C, Chen G, Wang L, Lei T, Qi X (2024) DNA barcoding supports “color-pattern’’-based species of <italic><tp:taxon-name><tp:taxon-name-part taxon-name-part-type="genus">Stictochironomus</tp:taxon-name-part></tp:taxon-name></italic> from China (<tp:taxon-name><tp:taxon-name-part taxon-name-part-type="order">Diptera</tp:taxon-name-part></tp:taxon-name>: <tp:taxon-name><tp:taxon-name-part taxon-name-part-type="family">Chironomidae</tp:taxon-name-part></tp:taxon-name>). Insects 15(3): 179. <ext-link xlink:href="10.3390/insects15030179" ext-link-type="doi" xlink:type="simple">https://doi.org/10.3390/insects15030179</ext-link></mixed-citation></ref><ref id="B13"><mixed-citation xmlns:xlink="http://www.w3.org/1999/xlink" xlink:type="simple">Sasa M (1984) Taxonomical and morphological studies on the chironomid species collected from lakes in the Nikko National Park. Research Report of National Institute for Environmental Studies 70: 19–215.</mixed-citation></ref><ref id="B14"><mixed-citation xmlns:xlink="http://www.w3.org/1999/xlink" xlink:type="simple">Sasa M, Suzuki H (1998) Studies on chironomid midges collected in Hokkaido and northern Honshu. Tropical Medicine 40: 9–43.</mixed-citation></ref></ref-list></tp:taxon-treatment>
