# Supplementary material for: Description of a new species of Stictochironomus Kieffer, 1919 (Diptera, Chironomidae) from China based on DNA barcoding and adult morphology
Source: Zookeys. 2026 Apr 3;1276:49–60. doi: 10.3897/zookeys.1276.180937 (PMC13069392; doi:10.3897/zookeys.1276.180937)
Supplement: Supplementary material 1 — Pairwise genetic distances [file zookeys-1276-049_article-180937__-s001.xlsx]

## Sheet: Appendix S1
	PV929838
	PV929839	1.39
	PV929840	0	1.39
	PV929841	0	1.39	0
	BBDIT1465-12	15.87	16.49	15.87	15.87
	BBDIT1469-12	15.72	16.33	15.72	15.72	0.92
	MT534725	13.25	13.71	13.25	13.25	16.49	16.02
	KR434480	13.87	14.33	13.87	13.87	14.02	14.02	13.41
	CHURC631-09	14.02	14.33	14.02	14.02	16.02	15.87	8.32	13.1
	JF867700	15.56	16.18	15.56	15.56	1.85	1.85	16.18	13.41	15.87
	LC050944	11.56	11.71	11.56	11.56	15.56	15.25	14.79	13.56	14.64	15.41
	JF867706	15.87	16.49	15.87	15.87	1.85	1.85	16.49	13.71	16.18	0.31	15.41
	JF877992	13.25	13.71	13.25	13.25	14.64	14.64	13.71	0.92	13.1	14.02	13.87	14.33
	KR435150	13.71	14.18	13.71	13.71	14.18	14.18	13.56	0.15	13.25	13.56	13.41	13.87	1.08
	HM406068	12.94	13.87	12.94	12.94	13.56	13.87	12.63	11.71	12.79	13.41	14.48	13.71	11.71	11.56
	KR442450	13.87	14.33	13.87	13.87	14.02	14.02	13.41	0	13.1	13.41	13.56	13.71	0.92	0.15	11.71
	KR443825	13.71	14.18	13.71	13.71	14.18	14.18	13.56	0.15	13.25	13.56	13.41	13.87	1.08	0	11.56	0.15
	JF867730	15.72	16.33	15.72	15.72	1.69	1.69	16.33	13.56	16.02	0.15	15.25	0.15	14.18	13.71	13.56	13.56	13.71
	LC773102	13.1	13.41	13.1	13.1	15.41	15.56	8.47	12.63	7.7	15.87	15.56	16.18	12.02	12.79	12.79	12.63	12.79	16.02
	JF867733	15.72	16.33	15.72	15.72	1.69	1.69	16.33	13.56	16.02	0.15	15.25	0.15	14.18	13.71	13.56	13.56	13.71	0	16.02
	JF412167	12.33	12.33	12.33	12.33	14.48	14.64	13.71	13.56	12.94	13.87	10.48	14.18	13.25	13.71	14.79	13.56	13.71	14.02	13.25	14.02
	MN667024	12.79	13.1	12.79	12.79	14.95	15.25	13.87	13.56	12.48	15.25	14.48	15.56	13.41	13.71	11.09	13.56	13.71	15.41	12.63	15.41	15.1
	LC050941	11.56	11.71	11.56	11.56	16.02	15.72	14.79	13.87	14.95	15.87	0.62	15.87	14.18	13.71	14.79	13.87	13.71	15.72	15.72	15.72	10.48	14.79
	JCDB282-15	11.56	11.71	11.56	11.56	15.72	15.41	14.79	13.56	14.64	15.56	0.31	15.56	13.87	13.41	14.48	13.56	13.41	15.41	15.56	15.41	10.17	14.48	0.31
	MZ629576	13.87	13.87	13.87	13.87	15.41	15.1	8.32	12.17	7.09	14.64	15.25	14.95	11.86	12.33	11.71	12.17	12.33	14.79	9.55	14.79	13.71	12.94	15.56	15.25
	MZ658667	13.87	13.87	13.87	13.87	15.41	15.1	8.32	12.17	7.09	14.64	15.25	14.95	11.86	12.33	11.71	12.17	12.33	14.79	9.55	14.79	13.71	12.94	15.56	15.25	0
	JN291594	15.72	16.33	15.72	15.72	1.69	1.69	16.33	13.56	16.02	0.15	15.25	0.15	14.18	13.71	13.56	13.56	13.71	0	16.02	0	14.02	15.41	15.72	15.41	14.79	14.79
	MT048162	12.94	13.87	12.94	12.94	13.56	13.87	12.63	11.71	12.79	13.41	14.48	13.71	11.71	11.56	0	11.71	11.56	13.56	12.79	13.56	14.79	11.09	14.79	14.48	11.71	11.71	13.56
	HM406070	12.94	13.87	12.94	12.94	13.56	13.87	12.63	11.71	12.79	13.41	14.48	13.71	11.71	11.56	0	11.71	11.56	13.56	12.79	13.56	14.79	11.09	14.79	14.48	11.71	11.71	13.56	0
	LC773136	11.56	11.71	11.56	11.56	15.72	15.41	14.79	13.56	14.64	15.56	0.31	15.56	13.87	13.41	14.48	13.56	13.41	15.41	15.56	15.41	10.17	14.48	0.31	0	15.25	15.25	15.41	14.48	14.48
	LC772993	11.56	11.71	11.56	11.56	15.72	15.41	14.79	13.56	14.64	15.56	0.31	15.56	13.87	13.41	14.48	13.56	13.41	15.41	15.56	15.41	10.17	14.48	0.31	0	15.25	15.25	15.41	14.48	14.48	0
	LC772994	11.71	11.86	11.71	11.71	15.87	15.56	14.95	13.71	14.79	15.72	0.46	15.72	14.02	13.56	14.64	13.71	13.56	15.56	15.72	15.56	10.32	14.64	0.46	0.15	15.41	15.41	15.56	14.64	14.64	0.15	0.15
	HQ937665	13.87	14.33	13.87	13.87	14.02	14.02	13.41	0	13.1	13.41	13.56	13.71	0.92	0.15	11.71	0	0.15	13.56	12.63	13.56	13.56	13.56	13.87	13.56	12.17	12.17	13.56	11.71	11.71	13.56	13.56	13.71
	ATNA616-15	14.02	14.33	14.02	14.02	16.02	15.87	8.32	13.1	0	15.87	14.64	16.18	13.1	13.25	12.79	13.1	13.25	16.02	7.7	16.02	12.94	12.48	14.95	14.64	7.09	7.09	16.02	12.79	12.79	14.64	14.64	14.79	13.1
	HQ937794	13.87	14.33	13.87	13.87	14.02	14.02	13.41	0	13.1	13.41	13.56	13.71	0.92	0.15	11.71	0	0.15	13.56	12.63	13.56	13.56	13.56	13.87	13.56	12.17	12.17	13.56	11.71	11.71	13.56	13.56	13.71	0	13.1
	HELAC812-21	14.64	14.95	14.64	14.64	14.95	14.48	14.33	6.47	13.25	14.48	14.33	14.79	6.47	6.47	12.63	6.47	6.47	14.64	13.87	14.64	14.79	13.87	14.33	14.33	13.56	13.56	14.64	12.63	12.63	14.33	14.33	14.48	6.47	13.25	6.47
	LC050943	11.71	11.86	11.71	11.71	15.87	15.56	14.95	13.71	14.79	15.72	0.46	15.72	14.02	13.56	14.64	13.71	13.56	15.56	15.72	15.56	10.32	14.64	0.46	0.15	15.41	15.41	15.56	14.64	14.64	0.15	0.15	0	13.71	14.79	13.71	14.48
	MZ656195	12.33	12.63	12.33	12.33	14.79	14.64	11.4	7.86	12.79	14.18	14.18	14.48	8.63	8.01	10.63	7.86	8.01	14.33	12.79	14.33	14.48	11.86	14.48	14.18	12.63	12.63	14.33	10.63	10.63	14.18	14.18	14.33	7.86	12.79	7.86	10.02	14.33
	HM405917	12.94	13.87	12.94	12.94	13.56	13.87	12.63	11.71	12.79	13.41	14.48	13.71	11.71	11.56	0	11.71	11.56	13.56	12.79	13.56	14.79	11.09	14.79	14.48	11.71	11.71	13.56	0	0	14.48	14.48	14.64	11.71	12.79	11.71	12.63	14.64	10.63
	HM405929	12.94	13.87	12.94	12.94	13.56	13.87	12.63	11.71	12.79	13.41	14.48	13.71	11.71	11.56	0	11.71	11.56	13.56	12.79	13.56	14.79	11.09	14.79	14.48	11.71	11.71	13.56	0	0	14.48	14.48	14.64	11.71	12.79	11.71	12.63	14.64	10.63	0
	BSCHI766-17	14.02	14.33	14.02	14.02	16.02	15.87	7.7	12.63	1.39	15.56	14.64	15.87	12.63	12.79	13.1	12.63	12.79	15.72	8.17	15.72	12.33	12.63	14.95	14.64	6.93	6.93	15.72	13.1	13.1	14.64	14.64	14.79	12.63	1.39	12.63	13.1	14.79	12.33	13.1	13.1
	BSCHI767-17	14.48	14.79	14.48	14.48	16.18	16.02	8.17	12.79	1.23	16.02	14.95	16.33	12.79	12.94	13.1	12.79	12.94	16.18	8.17	16.18	13.1	12.63	15.25	14.95	7.24	7.24	16.18	13.1	13.1	14.95	14.95	15.1	12.79	1.23	12.79	13.1	15.1	12.79	13.1	13.1	1.39
	LC462293	13.41	13.71	13.41	13.41	15.72	15.72	8.47	12.48	7.24	16.02	15.72	16.33	11.86	12.63	12.94	12.48	12.63	16.18	0.77	16.18	13.71	12.79	15.72	15.72	9.55	9.55	16.18	12.94	12.94	15.72	15.72	15.87	12.48	7.24	12.48	13.71	15.87	12.63	12.94	12.94	7.7	7.7
	JF412164	12.33	12.33	12.33	12.33	14.33	14.48	13.71	13.71	13.1	13.71	10.32	14.02	13.41	13.87	14.79	13.71	13.87	13.87	13.71	13.87	0.77	14.79	10.32	10.02	13.71	13.71	13.87	14.79	14.79	10.02	10.02	10.17	13.71	13.1	13.71	15.1	10.17	14.64	14.79	14.79	12.48	13.25	14.18
	CHRFI666-11	14.95	15.25	14.95	14.95	14.95	14.48	14.64	6.78	13.56	14.48	14.64	14.79	6.78	6.78	12.63	6.78	6.78	14.64	14.18	14.64	14.95	13.87	14.64	14.64	13.71	13.71	14.64	12.63	12.63	14.64	14.64	14.79	6.78	13.56	6.78	0.46	14.79	9.86	12.63	12.63	13.41	13.41	14.02	15.25
	FCHAR8795-19	12.79	13.1	12.79	12.79	14.95	15.25	13.87	13.56	12.48	15.25	14.48	15.56	13.41	13.71	11.09	13.56	13.71	15.41	12.63	15.41	15.1	0	14.79	14.48	12.94	12.94	15.41	11.09	11.09	14.48	14.48	14.64	13.56	12.48	13.56	13.87	14.64	11.86	11.09	11.09	12.63	12.63	12.79	14.79	13.87
	MZ659009	14.02	14.02	14.02	14.02	15.1	15.1	8.17	12.02	6.93	14.64	15.1	14.95	11.71	12.17	11.4	12.02	12.17	14.79	9.24	14.79	13.25	12.63	15.41	15.1	0.46	0.46	14.79	11.4	11.4	15.1	15.1	15.25	12.02	6.93	12.02	13.41	15.25	12.48	11.4	11.4	6.47	7.09	9.24	13.25	13.56	12.63
	MN677866	12.79	13.1	12.79	12.79	14.95	15.25	13.87	13.56	12.48	15.25	14.48	15.56	13.41	13.71	11.09	13.56	13.71	15.41	12.63	15.41	15.1	0	14.79	14.48	12.94	12.94	15.41	11.09	11.09	14.48	14.48	14.64	13.56	12.48	13.56	13.87	14.64	11.86	11.09	11.09	12.63	12.63	12.79	14.79	13.87	0	12.63
	LC772991	11.56	11.71	11.56	11.56	15.72	15.41	14.79	13.56	14.64	15.56	0.31	15.56	13.87	13.41	14.48	13.56	13.41	15.41	15.56	15.41	10.17	14.48	0.31	0	15.25	15.25	15.41	14.48	14.48	0	0	0.15	13.56	14.64	13.56	14.33	0.15	14.18	14.48	14.48	14.64	14.95	15.72	10.02	14.64	14.48	15.1	14.48
	HM405981	12.94	13.87	12.94	12.94	13.56	13.87	12.63	11.71	12.79	13.41	14.48	13.71	11.71	11.56	0	11.71	11.56	13.56	12.79	13.56	14.79	11.09	14.79	14.48	11.71	11.71	13.56	0	0	14.48	14.48	14.64	11.71	12.79	11.71	12.63	14.64	10.63	0	0	13.1	13.1	12.94	14.79	12.63	11.09	11.4	11.09
	URESI026-18	14.48	14.79	14.48	14.48	14.64	14.48	14.02	5.39	13.71	14.18	14.79	14.48	6.01	5.39	12.17	5.39	5.39	14.33	13.87	14.33	14.18	14.02	14.79	14.79	13.71	13.71	14.33	12.17	12.17	14.79	14.79	14.95	5.39	13.71	5.39	2	14.95	8.94	12.17	12.17	13.25	13.25	13.71	14.18	1.85	14.02	13.56	14.02
	JN265080	14.79	15.1	14.79	14.79	15.1	14.64	14.64	6.78	13.56	14.64	14.48	14.95	6.78	6.78	12.63	6.78	6.78	14.79	14.18	14.79	14.95	13.87	14.48	14.48	13.71	13.71	14.79	12.63	12.63	14.48	14.48	14.64	6.78	13.56	6.78	0.31	14.64	10.02	12.63	12.63	13.41	13.41	14.02	15.25	0.15	13.87	13.56	13.87
	JF412165	12.33	12.33	12.33	12.33	14.48	14.64	13.71	13.56	12.94	13.87	10.48	14.18	13.25	13.71	14.79	13.56	13.71	14.02	13.25	14.02	0	15.1	10.48	10.17	13.71	13.71	14.02	14.79	14.79	10.17	10.17	10.32	13.56	12.94	13.56	14.79	10.32	14.48	14.79	14.79	12.33	13.1	13.71	0.77	14.95	15.1	13.25	15.1
	LC772990	11.56	11.71	11.56	11.56	16.02	15.72	14.79	13.87	14.95	15.87	0.62	15.87	14.18	13.71	14.79	13.87	13.71	15.72	15.72	15.72	10.48	14.79	0	0.31	15.56	15.56	15.72	14.79	14.79	0.31	0.31	0.46	13.87	14.95	13.87	14.33	0.46	14.48	14.79	14.79	14.95	15.25	15.72	10.32	14.64	14.79	15.41	14.79
	JF412162	12.33	12.33	12.33	12.33	14.48	14.64	13.71	13.56	12.94	13.87	10.48	14.18	13.25	13.71	14.79	13.56	13.71	14.02	13.25	14.02	0	15.1	10.48	10.17	13.71	13.71	14.02	14.79	14.79	10.17	10.17	10.32	13.56	12.94	13.56	14.79	10.32	14.48	14.79	14.79	12.33	13.1	13.71	0.77	14.95	15.1	13.25	15.1
	JF412163	12.33	12.33	12.33	12.33	14.18	14.33	13.71	13.56	12.94	13.56	10.17	13.87	13.25	13.71	14.79	13.56	13.71	13.71	13.56	13.71	0.31	14.79	10.17	9.86	13.71	13.71	13.71	14.79	14.79	9.86	9.86	10.02	13.56	12.94	13.56	15.1	10.02	14.48	14.79	14.79	12.33	13.1	14.02	0.46	15.25	14.79	13.25	14.79
	KP954648	15.56	16.33	15.56	15.56	2	2	16.8	13.71	16.33	1.85	16.02	1.85	14.02	13.87	14.02	13.71	13.87	1.69	16.02	1.69	15.1	15.72	16.18	16.18	15.72	15.72	1.69	14.02	14.02	16.18	16.18	16.33	13.71	16.33	13.71	14.48	16.33	14.64	14.02	14.02	16.33	16.49	16.02	14.95	14.48	15.72	15.72	15.72
	JF412166	12.48	12.48	12.48	12.48	14.33	14.48	13.87	13.71	13.1	13.71	10.32	14.02	13.41	13.87	14.95	13.71	13.87	13.87	13.41	13.87	0.15	14.95	10.32	10.02	13.87	13.87	13.87	14.95	14.95	10.02	10.02	10.17	13.71	13.1	13.71	14.95	10.17	14.64	14.95	14.95	12.48	13.25	13.87	0.62	15.1	14.95	13.41	14.95
	MIDGE946-11	13.1	13.41	13.1	13.1	15.1	15.41	14.18	13.71	12.33	15.41	14.33	15.72	13.56	13.87	11.25	13.71	13.87	15.56	12.94	15.56	15.25	0.46	14.64	14.33	13.25	13.25	15.56	11.25	11.25	14.33	14.33	14.48	13.71	12.33	13.71	13.71	14.48	12.17	11.25	11.25	12.48	12.48	13.1	14.95	13.71	0.46	12.94	0.46
	LC772992	11.71	11.86	11.71	11.71	15.87	15.56	14.95	13.71	14.79	15.72	0.46	15.72	14.02	13.56	14.64	13.71	13.56	15.56	15.72	15.56	10.32	14.64	0.46	0.15	15.41	15.41	15.56	14.64	14.64	0.15	0.15	0	13.71	14.79	13.71	14.48	0	14.33	14.64	14.64	14.79	15.1	15.87	10.17	14.79	14.64	15.25	14.64
	MZ661000	12.33	12.63	12.33	12.33	14.79	14.64	11.4	7.86	12.79	14.18	14.18	14.48	8.63	8.01	10.63	7.86	8.01	14.33	12.79	14.33	14.48	11.86	14.48	14.18	12.63	12.63	14.33	10.63	10.63	14.18	14.18	14.33	7.86	12.79	7.86	10.02	14.33	0	10.63	10.63	12.33	12.79	12.63	14.64	9.86	11.86	12.48	11.86
	LC462294	15.1	15.41	15.1	15.1	16.33	16.02	14.33	15.25	15.1	16.18	13.56	16.18	15.72	15.25	15.1	15.25	15.25	16.02	14.48	16.02	14.79	14.48	14.18	13.87	14.33	14.33	16.02	15.1	15.1	13.87	13.87	14.02	15.25	15.1	15.25	15.87	14.02	14.79	15.1	15.1	15.25	15.25	14.48	14.64	15.87	14.48	14.48	14.48
	LC773297	11.4	11.56	11.4	11.4	15.56	15.25	14.95	13.41	14.48	15.41	0.46	15.41	13.71	13.25	14.33	13.41	13.25	15.25	15.41	15.25	10.32	14.33	0.46	0.15	15.1	15.1	15.25	14.33	14.33	0.15	0.15	0.31	13.41	14.48	13.41	14.18	0.31	14.33	14.33	14.33	14.48	14.79	15.56	10.17	14.48	14.33	14.95	14.33
	HQ937646	13.87	14.33	13.87	13.87	14.02	14.02	13.41	0	13.1	13.41	13.56	13.71	0.92	0.15	11.71	0	0.15	13.56	12.63	13.56	13.56	13.56	13.87	13.56	12.17	12.17	13.56	11.71	11.71	13.56	13.56	13.71	0	13.1	0	6.47	13.71	7.86	11.71	11.71	12.63	12.79	12.48	13.71	6.78	13.56	12.02	13.56
	MZ659999	13.71	14.02	13.71	13.71	15.72	15.72	8.17	12.17	7.86	15.25	14.95	15.56	12.17	12.02	11.56	12.17	12.02	15.41	9.09	15.41	14.18	13.71	15.25	14.95	1.69	1.69	15.41	11.56	11.56	14.95	14.95	15.1	12.17	7.86	12.17	13.71	15.1	12.63	11.56	11.56	7.09	7.7	9.09	14.18	13.87	13.71	1.54	13.71
	HQ937651	13.87	14.33	13.87	13.87	14.02	14.02	13.41	0	13.1	13.41	13.56	13.71	0.92	0.15	11.71	0	0.15	13.56	12.63	13.56	13.56	13.56	13.87	13.56	12.17	12.17	13.56	11.71	11.71	13.56	13.56	13.71	0	13.1	0	6.47	13.71	7.86	11.71	11.71	12.63	12.79	12.48	13.71	6.78	13.56	12.02	13.56
	KP954647	15.87	16.49	15.87	15.87	1.85	1.85	16.49	13.71	16.18	0.31	15.41	0.31	14.33	13.87	13.71	13.71	13.87	0.15	16.18	0.15	14.18	15.56	15.87	15.56	14.95	14.95	0.15	13.71	13.71	15.56	15.56	15.72	13.71	16.18	13.71	14.79	15.72	14.48	13.71	13.71	15.87	16.33	16.33	14.02	14.79	15.56	14.95	15.56
	HQ937661	13.87	14.33	13.87	13.87	14.02	14.02	13.41	0	13.1	13.41	13.56	13.71	0.92	0.15	11.71	0	0.15	13.56	12.63	13.56	13.56	13.56	13.87	13.56	12.17	12.17	13.56	11.71	11.71	13.56	13.56	13.71	0	13.1	0	6.47	13.71	7.86	11.71	11.71	12.63	12.79	12.48	13.71	6.78	13.56	12.02	13.56
	MZ659643	13.41	13.87	13.41	13.41	16.95	16.49	0.77	13.41	8.17	16.33	14.95	16.64	13.71	13.56	12.94	13.41	13.56	16.49	8.63	16.49	13.71	14.33	14.95	14.95	8.17	8.17	16.49	12.94	12.94	14.95	14.95	15.1	13.41	8.17	13.41	14.48	15.1	11.86	12.94	12.94	7.86	8.01	8.63	13.71	14.79	14.33	8.32	14.33
	MZ657768	13.1	13.56	13.1	13.1	16.64	16.18	0.15	13.25	8.17	16.33	14.64	16.64	13.56	13.41	12.79	13.25	13.41	16.49	8.32	16.49	13.56	14.02	14.64	14.64	8.17	8.17	16.49	12.79	12.79	14.64	14.64	14.79	13.25	8.17	13.25	14.18	14.79	11.56	12.79	12.79	7.55	8.01	8.32	13.56	14.48	14.02	8.01	14.02
	HQ937679	14.18	14.79	14.18	14.18	14.64	14.64	14.02	1.54	13.41	14.18	14.18	14.48	1.54	1.69	12.02	1.54	1.69	14.33	12.63	14.33	13.87	13.71	14.48	14.18	12.48	12.48	14.33	12.02	12.02	14.18	14.18	14.33	1.54	13.41	1.54	7.09	14.33	8.17	12.02	12.02	12.94	13.1	12.48	14.18	7.4	13.71	12.33	13.71
	HQ937680	13.25	13.71	13.25	13.25	13.71	13.71	12.94	0.92	12.63	13.1	14.02	13.41	1.23	1.08	11.25	0.92	1.08	13.25	11.86	13.25	13.41	12.94	14.33	14.02	11.71	11.71	13.25	11.25	11.25	14.02	14.02	14.18	0.92	12.63	0.92	6.47	14.18	7.86	11.25	11.25	12.17	12.33	11.71	13.56	6.78	12.94	11.56	12.94
	JF870849	12.94	13.25	12.94	12.94	14.95	15.25	14.02	13.56	12.48	15.25	14.48	15.56	13.41	13.71	11.09	13.56	13.71	15.41	12.79	15.41	15.1	0.31	14.79	14.48	13.1	13.1	15.41	11.09	11.09	14.48	14.48	14.64	13.56	12.48	13.56	13.87	14.64	12.02	11.09	11.09	12.63	12.63	12.94	14.79	13.87	0.31	12.79	0.31
	LC050945	11.4	11.56	11.4	11.4	15.56	15.25	14.95	13.41	14.48	15.41	0.46	15.41	13.71	13.25	14.33	13.41	13.25	15.25	15.41	15.25	10.32	14.33	0.46	0.15	15.1	15.1	15.25	14.33	14.33	0.15	0.15	0.31	13.41	14.48	13.41	14.18	0.31	14.33	14.33	14.33	14.48	14.79	15.56	10.17	14.48	14.33	14.95	14.33
	OPPFO1748-17	15.87	16.49	15.87	15.87	2.16	2.16	16.33	13.41	16.02	0.62	15.41	0.62	14.02	13.56	13.71	13.41	13.56	0.46	16.02	0.46	14.02	15.41	15.87	15.56	14.79	14.79	0.46	13.71	13.71	15.56	15.56	15.72	13.41	16.02	13.41	14.48	15.72	14.18	13.71	13.71	15.72	16.18	16.18	13.87	14.48	15.41	14.79	15.41
	HQ937697	13.87	14.33	13.87	13.87	14.02	14.02	13.41	0	13.1	13.41	13.56	13.71	0.92	0.15	11.71	0	0.15	13.56	12.63	13.56	13.56	13.56	13.87	13.56	12.17	12.17	13.56	11.71	11.71	13.56	13.56	13.71	0	13.1	0	6.47	13.71	7.86	11.71	11.71	12.63	12.79	12.48	13.71	6.78	13.56	12.02	13.56
	MZ660654	14.79	15.1	14.79	14.79	15.1	14.64	14.64	7.24	14.02	14.95	14.64	15.25	7.24	7.24	12.79	7.24	7.24	15.1	14.33	15.1	14.95	14.02	14.64	14.64	14.18	14.18	15.1	12.79	12.79	14.64	14.64	14.79	7.24	14.02	7.24	0.77	14.79	10.48	12.79	12.79	13.87	13.87	14.48	15.25	0.62	14.02	14.02	14.02
	OPPMM666-17	15.56	16.18	15.56	15.56	1.85	1.85	16.49	13.41	15.87	0.31	15.41	0.31	14.02	13.56	13.41	13.41	13.56	0.15	16.18	0.15	14.18	15.25	15.87	15.56	14.64	14.64	0.15	13.41	13.41	15.56	15.56	15.72	13.41	15.87	13.41	14.48	15.72	14.18	13.41	13.41	15.56	16.02	16.33	14.02	14.48	15.25	14.64	15.25
	HQ937717	13.56	14.02	13.56	13.56	13.87	13.87	12.94	1.08	12.79	13.25	14.33	13.56	1.39	1.23	11.56	1.08	1.23	13.41	12.02	13.41	13.56	13.25	14.64	14.33	12.02	12.02	13.41	11.56	11.56	14.33	14.33	14.48	1.08	12.79	1.08	6.63	14.48	7.7	11.56	11.56	12.33	12.48	11.86	13.71	6.93	13.25	11.86	13.25
	AB838702	13.1	13.41	13.1	13.1	15.41	15.56	8.47	12.63	7.7	15.87	15.56	16.18	12.02	12.79	12.79	12.63	12.79	16.02	0	16.02	13.25	12.63	15.72	15.56	9.55	9.55	16.02	12.79	12.79	15.56	15.56	15.72	12.63	7.7	12.63	13.87	15.72	12.79	12.79	12.79	8.17	8.17	0.77	13.71	14.18	12.63	9.24	12.63
	AB838703	12.94	13.25	12.94	12.94	15.41	15.56	8.32	12.63	7.7	15.87	15.56	16.18	12.02	12.79	12.79	12.63	12.79	16.02	0.15	16.02	13.25	12.63	15.56	15.56	9.55	9.55	16.02	12.79	12.79	15.56	15.56	15.72	12.63	7.7	12.63	13.71	15.72	12.79	12.79	12.79	8.17	8.17	0.62	13.71	14.02	12.63	9.24	12.63
	HQ937728	13.87	14.33	13.87	13.87	14.02	14.02	13.41	0	13.1	13.41	13.56	13.71	0.92	0.15	11.71	0	0.15	13.56	12.63	13.56	13.56	13.56	13.87	13.56	12.17	12.17	13.56	11.71	11.71	13.56	13.56	13.71	0	13.1	0	6.47	13.71	7.86	11.71	11.71	12.63	12.79	12.48	13.71	6.78	13.56	12.02	13.56
	MZ632652	14.33	14.64	14.33	14.33	14.48	14.33	13.87	5.24	13.56	14.02	14.64	14.33	5.86	5.24	12.02	5.24	5.24	14.18	13.71	14.18	14.02	14.18	14.64	14.64	13.56	13.56	14.18	12.02	12.02	14.64	14.64	14.79	5.24	13.56	5.24	1.85	14.79	9.09	12.02	12.02	13.1	13.1	13.56	14.02	2	14.18	13.41	14.18
	JCDB281-15	11.56	11.71	11.56	11.56	15.72	15.41	14.79	13.56	14.64	15.56	0.31	15.56	13.87	13.41	14.48	13.56	13.41	15.41	15.56	15.41	10.17	14.48	0.31	0	15.25	15.25	15.41	14.48	14.48	0	0	0.15	13.56	14.64	13.56	14.33	0.15	14.18	14.48	14.48	14.64	14.95	15.72	10.02	14.64	14.48	15.1	14.48
	HQ937744	13.87	14.33	13.87	13.87	14.02	14.02	13.41	0	13.1	13.41	13.56	13.71	0.92	0.15	11.71	0	0.15	13.56	12.63	13.56	13.56	13.56	13.87	13.56	12.17	12.17	13.56	11.71	11.71	13.56	13.56	13.71	0	13.1	0	6.47	13.71	7.86	11.71	11.71	12.63	12.79	12.48	13.71	6.78	13.56	12.02	13.56
	JF874324	13.41	13.87	13.41	13.41	14.02	14.02	13.1	0.92	12.94	13.41	14.18	13.71	1.23	1.08	11.4	0.92	1.08	13.56	12.17	13.56	13.56	13.25	14.48	14.18	12.02	12.02	13.56	11.4	11.4	14.18	14.18	14.33	0.92	12.94	0.92	6.47	14.33	7.86	11.4	11.4	12.48	12.63	12.02	13.71	6.78	13.25	11.86	13.25
	KR444733	13.87	14.33	13.87	13.87	14.02	14.02	13.41	0	13.1	13.41	13.56	13.71	0.92	0.15	11.71	0	0.15	13.56	12.63	13.56	13.56	13.56	13.87	13.56	12.17	12.17	13.56	11.71	11.71	13.56	13.56	13.71	0	13.1	0	6.47	13.71	7.86	11.71	11.71	12.63	12.79	12.48	13.71	6.78	13.56	12.02	13.56
	MN683315	12.94	13.25	12.94	12.94	15.1	15.41	13.87	13.71	12.48	15.41	14.64	15.72	13.56	13.87	11.25	13.71	13.87	15.56	12.63	15.56	14.95	0.15	14.95	14.64	12.94	12.94	15.56	11.25	11.25	14.64	14.64	14.79	13.71	12.48	13.71	14.02	14.79	12.02	11.25	11.25	12.63	12.63	12.79	14.64	14.02	0.15	12.63	0.15
	MZ631000	14.33	14.64	14.33	14.33	14.79	14.64	14.02	5.86	13.87	14.64	14.95	14.95	6.32	5.86	12.79	5.86	5.86	14.79	13.87	14.79	14.18	14.02	14.95	14.95	14.33	14.33	14.79	12.79	12.79	14.95	14.95	15.1	5.86	13.87	5.86	2.47	15.1	9.24	12.79	12.79	13.41	13.41	14.02	14.18	2.62	14.02	14.18	14.02
	KR429514	13.71	14.18	13.71	13.71	14.18	14.18	13.56	0.15	13.25	13.56	13.41	13.87	1.08	0	11.56	0.15	0	13.71	12.79	13.71	13.71	13.71	13.71	13.41	12.33	12.33	13.71	11.56	11.56	13.41	13.41	13.56	0.15	13.25	0.15	6.47	13.56	8.01	11.56	11.56	12.79	12.94	12.63	13.87	6.78	13.71	12.17	13.71
	HQ937772	13.87	14.33	13.87	13.87	14.02	14.02	13.41	0	13.1	13.41	13.56	13.71	0.92	0.15	11.71	0	0.15	13.56	12.63	13.56	13.56	13.56	13.87	13.56	12.17	12.17	13.56	11.71	11.71	13.56	13.56	13.71	0	13.1	0	6.47	13.71	7.86	11.71	11.71	12.63	12.79	12.48	13.71	6.78	13.56	12.02	13.56
	KR441360	13.25	13.71	13.25	13.25	14.64	14.64	13.71	0.92	13.1	14.02	13.87	14.33	0	1.08	11.71	0.92	1.08	14.18	12.02	14.18	13.25	13.41	14.18	13.87	11.86	11.86	14.18	11.71	11.71	13.87	13.87	14.02	0.92	13.1	0.92	6.47	14.02	8.63	11.71	11.71	12.63	12.79	11.86	13.41	6.78	13.41	11.71	13.41
	MZ658434	14.79	15.1	14.79	14.79	15.25	14.79	14.64	6.78	13.56	14.64	14.48	14.95	6.78	6.78	12.63	6.78	6.78	14.79	14.18	14.79	14.95	13.87	14.48	14.48	13.71	13.71	14.79	12.63	12.63	14.48	14.48	14.64	6.78	13.56	6.78	0.46	14.64	10.02	12.63	12.63	13.41	13.41	14.02	15.25	0.31	13.87	13.56	13.87
	CHMNO322-15	14.02	14.33	14.02	14.02	16.02	15.87	7.7	12.63	1.08	15.87	14.33	16.18	12.63	12.79	12.63	12.63	12.79	16.02	7.4	16.02	12.48	12.33	14.64	14.33	7.24	7.24	16.02	12.63	12.63	14.33	14.33	14.48	12.63	1.08	12.63	13.1	14.48	12.33	12.63	12.63	0.92	1.08	6.93	12.63	13.41	12.33	6.78	12.33
	KR435235	13.87	14.33	13.87	13.87	14.02	14.02	13.41	0	13.1	13.41	13.56	13.71	0.92	0.15	11.71	0	0.15	13.56	12.63	13.56	13.56	13.56	13.87	13.56	12.17	12.17	13.56	11.71	11.71	13.56	13.56	13.71	0	13.1	0	6.47	13.71	7.86	11.71	11.71	12.63	12.79	12.48	13.71	6.78	13.56	12.02	13.56
	LC462295	15.1	15.41	15.1	15.1	16.33	16.02	14.33	15.25	15.1	16.18	13.56	16.18	15.72	15.25	15.1	15.25	15.25	16.02	14.48	16.02	14.79	14.48	14.18	13.87	14.33	14.33	16.02	15.1	15.1	13.87	13.87	14.02	15.25	15.1	15.25	15.87	14.02	14.79	15.1	15.1	15.25	15.25	14.48	14.64	15.87	14.48	14.48	14.48
	LC050942	11.56	11.71	11.56	11.56	15.72	15.41	14.79	13.56	14.64	15.56	0.31	15.56	13.87	13.41	14.48	13.56	13.41	15.41	15.56	15.41	10.17	14.48	0.31	0	15.25	15.25	15.41	14.48	14.48	0	0	0.15	13.56	14.64	13.56	14.33	0.15	14.18	14.48	14.48	14.64	14.95	15.72	10.02	14.64	14.48	15.1	14.48
	URESI019-18	12.94	13.25	12.94	12.94	14.95	15.25	14.02	13.56	12.48	15.25	14.48	15.56	13.41	13.71	11.09	13.56	13.71	15.41	12.79	15.41	15.1	0.31	14.79	14.48	13.1	13.1	15.41	11.09	11.09	14.48	14.48	14.64	13.56	12.48	13.56	13.87	14.64	12.02	11.09	11.09	12.63	12.63	12.94	14.79	13.87	0.31	12.79	0.31
	JCDB190-15	11.71	11.86	11.71	11.71	15.87	15.56	14.95	13.71	14.79	15.72	0.46	15.72	14.02	13.56	14.64	13.71	13.56	15.56	15.72	15.56	10.32	14.64	0.46	0.15	15.41	15.41	15.56	14.64	14.64	0.15	0.15	0	13.71	14.79	13.71	14.48	0	14.33	14.64	14.64	14.79	15.1	15.87	10.17	14.79	14.64	15.25	14.64
	JCDB191-15	11.56	11.71	11.56	11.56	16.02	15.72	14.79	13.87	14.95	15.87	0.62	15.87	14.18	13.71	14.79	13.87	13.71	15.72	15.72	15.72	10.48	14.79	0	0.31	15.56	15.56	15.72	14.79	14.79	0.31	0.31	0.46	13.87	14.95	13.87	14.33	0.46	14.48	14.79	14.79	14.95	15.25	15.72	10.32	14.64	14.79	15.41	14.79
	JCDB197-15	13.1	13.41	13.1	13.1	15.41	15.56	8.47	12.63	7.7	15.87	15.56	16.18	12.02	12.79	12.79	12.63	12.79	16.02	0	16.02	13.25	12.63	15.72	15.56	9.55	9.55	16.02	12.79	12.79	15.56	15.56	15.72	12.63	7.7	12.63	13.87	15.72	12.79	12.79	12.79	8.17	8.17	0.77	13.71	14.18	12.63	9.24	12.63
	JCDB198-15	13.1	13.41	13.1	13.1	15.41	15.56	8.47	12.63	7.7	15.87	15.56	16.18	12.02	12.79	12.79	12.63	12.79	16.02	0	16.02	13.25	12.63	15.72	15.56	9.55	9.55	16.02	12.79	12.79	15.56	15.56	15.72	12.63	7.7	12.63	13.87	15.72	12.79	12.79	12.79	8.17	8.17	0.77	13.71	14.18	12.63	9.24	12.63
	JCDB199-15	12.94	13.25	12.94	12.94	15.41	15.56	8.32	12.63	7.7	15.87	15.56	16.18	12.02	12.79	12.79	12.63	12.79	16.02	0.15	16.02	13.25	12.63	15.56	15.56	9.55	9.55	16.02	12.79	12.79	15.56	15.56	15.72	12.63	7.7	12.63	13.71	15.72	12.79	12.79	12.79	8.17	8.17	0.62	13.71	14.02	12.63	9.24	12.63
	MN674299	12.79	13.1	12.79	12.79	14.95	15.25	13.87	13.56	12.48	15.25	14.48	15.56	13.41	13.71	11.09	13.56	13.71	15.41	12.63	15.41	15.1	0	14.79	14.48	12.94	12.94	15.41	11.09	11.09	14.48	14.48	14.64	13.56	12.48	13.56	13.87	14.64	11.86	11.09	11.09	12.63	12.63	12.79	14.79	13.87	0	12.63	0
	MN665979	12.79	13.1	12.79	12.79	14.95	15.25	13.87	13.56	12.48	15.25	14.48	15.56	13.41	13.71	11.09	13.56	13.71	15.41	12.63	15.41	15.1	0	14.79	14.48	12.94	12.94	15.41	11.09	11.09	14.48	14.48	14.64	13.56	12.48	13.56	13.87	14.64	11.86	11.09	11.09	12.63	12.63	12.79	14.79	13.87	0	12.63	0
[truncated: 56 more columns]
